# Supplementary material for: Individual and population variation in isotopic niche between two sympatric cormorant species
Source: PeerJ. 2026 Jan 12;14:e20384. doi: 10.7717/peerj.20384 (PMC12805912; doi:10.7717/peerj.20384)
Supplement: Supplemental Information 1 — Mean and standard deviation of the raw isotopic data (δ13C and δ15N) from the two sympatric cormorant species, red-legged cormorant (Poikilocarbo gaimardi) and imperial shag (Leucocarbo atriceps), captured on the Pirén Islet during 2022 and 2023, used for standardised isotopic values within tissues across species. [file peerj-14-20384-s001.odt]

Table S1. Mean and standard deviation of raw isotopic data (δ¹³C and δ¹⁵N) for two sympatric cormorant species captured on the Pirén Islet during 2022 and 2023.
Mean and standard deviation of the raw isotopic data (δ¹³C and δ¹⁵N) from the two sympatric cormorant species, red-legged cormorant (Poikilocarbo gaimardi) and imperial shag (Leucocarbo atriceps), captured on the Pirén Islet during 2022 and 2023, used for standardised isotopic values within tissues across species.

Sample type
δ13C
δ15N
Body feathers (n= 43)
-13.94 ± 0.919
17.49 ± 0.825
Primary feathers (n= 68)
-14.66 ± 0.547 
17.62 ± 0.594  
Plasma (n= 111)
-16.52 ± 0.854 
16.83 ± 0.523 
Red blood cells (n= 111)
-15.43 ± 0.725
16.55 ± 0.453
