# Supplementary material for: Individual and population variation in isotopic niche between two sympatric cormorant species
Source: PeerJ. 2026 Jan 12;14:e20384. doi: 10.7717/peerj.20384 (PMC12805912; doi:10.7717/peerj.20384)
Supplement: Supplemental Information 2 — Values are presented as mean ± standard error. Different superscript letters denote differences between species as determined by the informative model. Absence of superscript letters indicates no model achieved an AICw > 0.67. [file peerj-14-20384-s002.odt]

Table S2. Morphometric measurements of Red-legged Cormorant (Poikilocarbo gaimardi) and Imperial Shag (Leucocarbo atriceps) captured on Pirén Islet during 2022–2023. 
Morphometric measurements of Red-legged Cormorant (Poikilocarbo gaimardi) and Imperial Shag (Leucocarbo atriceps) captured on Pirén Islet during 2022–2023. Values are presented as mean ± standard error. Different superscript letters denote differences between species, as determined by the most informative model.
Morphometric measure
Poikilocarbo gaimardi (n=56)
Leucocarbo atriceps (n=55)
Mass (kg)
1.55 ± 0.022a
2.12 ± 0.031b
Wing length (cm)
25.75 ± 0.257a
27.31 ± 0.259b
Bill length (cm)
8.91 ± 0.473
8.95 ± 0.479
Bill width (cm)
1.28 ± 0.017a
1.59 ± 0.021b
Tail length (cm)
13.71 ± 0.137a
14.81 ± 0.149b
Leg length (cm)
14.35 ± 0.047a
16.19 ± 0.091b
