# Supplementary material for: Individual and population variation in isotopic niche between two sympatric cormorant species
Source: PeerJ. 2026 Jan 12;14:e20384. doi: 10.7717/peerj.20384 (PMC12805912; doi:10.7717/peerj.20384)
Supplement: Supplemental Information 3 — Median composition of prey taxa identified in seabird pellets collected on the Pir é n Islet during the breeding and non-breeding period of years 2020 and 2022. Medians and 95% credibility intervals computed using Bayesian zero-and-one inflated Dirichlet regression as implemented in the R package ‘zoid’ (Ward et al. 2024). [file peerj-14-20384-s003.odt]

Table S3. Median composition of prey taxa identified in seabird pellets collected on the Pirén Islet during breeding and non-breeding periods of 2020 and 2022. 
Median composition of prey taxa identified in seabird pellets collected on the Pirén Islet during the breeding and non-breeding period of the years 2020 and 2022. Medians and 95% credibility intervals computed using Bayesian zero-and-one inflated Dirichlet regression as implemented in the R package ‘zoid’ (Ward et al. 2024).

Feeding habit
Taxon
Non-breeding
Breeding
Pelagic
Doryteuthis gahi
24.03 (17.6 – 30.92)
16.54 (10.79 – 23.63)
Odontesthes regia
12.15 (7.08 – 18.14)
3.73 (1.14 – 8.07)
Clupeidae
8.48 (4.49 – 13.53)
7.76 (3.43 – 13.8)
Engraulis ringens
1.66 (0.48 – 4.03)
7.37 (3.54 – 12.73)
Normanichthys crockeri
1.27 (0.27 – 3.37)
6.6 (2.7 – 12.31)
Galaxiidae
0.47 (0.08 – 1.55)
0.22 (0 – 1.22)
Mugilidae
0.47 (0.07 – 1.56)
0.22 (0 – 1.23)
Benthic
Robsonella fontaniana
11.23 (6.38 – 17.18)
5.1 (2.28 – 9.63)
Auchenionchus variolosus
5.46 (3.04 – 8.97)
7.21 (3.03 – 13.05)
Enteroctopus megalocyathus
4.1 (2.72 – 6.41)
4.13 (1.8 – 7.89)
Sindoscopus australis
3.7 (1.19 – 7.62)
2.75 (0.59 – 6.73)
Nototheniidae
3.5 (1.22 – 7.09)
4.65 (2.24 – 8.55)
Aphos porosus
3.47 (1.09 – 7.33)
5.02 (2.25 – 9.32)
Patagonotothen
1.82 (0.62 – 4.13)
3.06 (0.91 – 6.91)
Hypsoblennius sordidus
1.6 (0.45 – 3.85)
2.67 (0.64 – 6.47)
Gobiesox marmoratus
1.59 (0.73 – 3.23)
0.27 (0 – 1.46)
Octopoda
1.23 (0.48 – 2.73)
0.26 (0 – 1.38)
Grimothea gregaria
0.97 (0.29 – 2.5)
3.3 (1.36 – 6.64)
Genypterus blacodes
0.62 (0.1 – 2.02)
2.32 (0.47 – 5.84)
Myxodes viridis
0.56 (0.09 – 1.86)
1.29 (0.25 – 3.72)
Iluocoetes
0.55 (0.09 – 1.77)
1.49 (0.25 – 4.16)
Bovichtidae
0.47 (0.07 – 1.55)
0.22 (0 – 1.23)
Congiopodidae
0.47 (0.07 – 1.56)
0.22 (0 – 1.25)
Decapoda
0.47 (0.07 – 1.56)
0.22 (0 – 1.2)

Myopsida
0.12 (0 – 0.68)
Paralichthyidae
0.47 (0.07 – 1.53)
0.22 (0 – 1.23)
Agonopsis chiloense
0.46 (0.07 – 1.54)
0.22 (0 – 1.21)
Trematomus
0.46 (0.07 – 1.54)
0.22 (0 – 1.23)
Malacostraca
0.23 (0.01 – 1.04)
0.18 (0 – 1.07)
Cottoperca
0.2 (0.01 – 1)
1.42 (0.22 – 4.03)
Genypterus chilensis
0.2 (0 – 0.99)
0.85 (0.1 – 2.81)
Myopsida
0.12 (0 – 0.68)
0.14 (0 – 0.87)
Benthic-pelagic

Sebastes oculatus
4.27 (1.54 – 8.48)
4.95 (1.59 – 10.08)
Merluccius australis
0.65 (0.09 – 2.09)
0.23 (0 – 1.26)
Merluccius gayi
0.48 (0.22 – 0.87)
0.46 (0.18 – 0.93)
Pinguipes chilensis
0.48 (0.07 – 1.54)
0.22 (0 – 1.24)
Sebastes capensis
0.47 (0.07 – 1.59)
0.22 (0 – 1.25)
Eleginops maclovinus
0.25 (0.01 – 1.19)
2.26 (0.43 – 5.74)
Macruronus magellanicus
0.12 (0 – 0.69)
0.14 (0 – 0.9)
Salilota australis
0.12 (0 – 0.69)
0.14 (0 – 0.89)

Ward EJ, Jensen AJ, Kelly RP, Shelton AO, Anderson EA, Satterthwaite WH (2024) zoid: Bayesian zero-and-one inflated Dirichlet regression modelling for compositional data. 
