# Supplementary material for: Individual and population variation in isotopic niche between two sympatric cormorant species
Source: PeerJ. 2026 Jan 12;14:e20384. doi: 10.7717/peerj.20384 (PMC12805912; doi:10.7717/peerj.20384)
Supplement: Supplemental Information 4 — Mean abundance (±standard deviation) of seabirds recorded during the breeding season (October–January) and non-breeding season (May–August) censuses conducted between 2021 and 2024 on Pirén Islet. Values represent average abundances calculated across all census dates within each seasonal period. ”No data” indicates no observations were recorded for the respective species during the given season. The nomenclature of cormorant species follows the taxonomic revision by Kennedy & Spencer (2014). [file peerj-14-20384-s004.odt]

Table S4. Seasonal abundance patterns of seabirds on the Pirén Islet (2021–2024). 
Mean abundance (± standard deviation) of seabirds recorded during the breeding season (October–January) and non-breeding season (May–August) censuses conducted between 2021 and 2024 on Pirén Islet. Values represent average abundances calculated across all census dates within each seasonal period. "No data" indicates no observations were recorded for the respective species during the given season. The nomenclature of cormorant species follows the taxonomic revision by Kennedy & Spencer (2014).
Species
Orden
Breeding abundance
Non-breeding abundance
Chroicocephalus maculipennis
Charadriiformes
No data
1 ± NA
Haematopus ater
Charadriiformes
19.27 ± 4.34
16.14 ± 5.96
Haematopus palliatus
Charadriiformes
3 ± 2
3 ± 2
Larus dominicanus
Charadriiformes
2227.45 ± 755.39
527.57 ± 600.61
Leucophaeus scoresbii
Charadriiformes
45.91 ± 20.47
51.71 ± 25.19
Sterna hirundinacea
Charadriiformes
2.67 ± 1.53
2 ± NA
Vanellus chilensis
Charadriiformes
No data
21 ± NA
Egretta thula
Pelecaniformes
12 ± 9.57
No data
Pelecanus thagus
Pelecaniformes
355.09 ± 218.43
24 ± 39.5
Theristicus melanopis
Pelecaniformes
2.17 ± 0.98
2.67 ± 0.58
Spheniscus humboldti
Sphenisciformes
1.5 ± 0.71
No data
Spheniscus magellanicus
Sphenisciformes
9 ± 9.08
No data
Leucocarbo atriceps
Suliformes
1560.78 ± 429.63
394.14 ± 386.08
Leucocarbo bougainvillii
Suliformes
14.8 ± 14.75
4.8 ± 3.56
Leucocarbo magellanicus
Suliformes
47.55 ± 16.45
16.14 ± 19.78
Nannopterum brasilianus
Suliformes
215.83 ± 129.44
8.57 ± 8.64
Poikilocarbo gaimardi
Suliformes
298.02 ± 135.19
136.57 ± 54.29
Sula variegata
Suliformes
142.73 ± 74.08
49.29 ± 44.24
